# Supplementary material for: Euphorbia marginata Alleviate Heavy Metal Ni-Cu Combined Stress by Regulating the Synthesis of Signaling Factors and Flavonoid Organisms
Source: Plants (Basel). 2025 Jul 13;14(14):2159. doi: 10.3390/plants14142159 (PMC12298763; doi:10.3390/plants14142159)
Supplement: Supplementary file 1 [file plants-14-02159-s001.zip]

Archive with 10 entries (10 files):
- Figure S1. Correlation analysis between different samples.pdf
- Figure S2. Volcano map of differential genes under Ni and combined stresses.pdf
- Figure S3. Volcano map of differential genes under Cu and combined stresses.pdf
- Figure S4. Venn diagram of differential gene expression versus gene number in five enrichment pathways.pdf
- Figure S5. Validation of RNA-seq data by qRT-PCR showing concordant expression trends of 5 differentially expressed genes.pdf
- Table S1. Interaction analysis of various indexes of E. marginata under combined Cu-Ni stresses.xlsx
- Table S2. Pearson's correlation analysis of growth and physiological indicators of E. marginata.xlsx
- Table S3. Mantel test analysis of physiological indicators and genes under different Cu-Ni stresses.xlsx
- Table S4. Under single and combined conditions of Ni and Cu, the heavy metal contentin in soil and various parts of and plants, enrichment coefficient and transport coefficient.xlsx
- Table S5. RDA.xlsx
