# Supplementary material for: Euphorbia marginata Alleviate Heavy Metal Ni-Cu Combined Stress by Regulating the Synthesis of Signaling Factors and Flavonoid Organisms
Source: Plants (Basel). 2025 Jul 13;14(14):2159. doi: 10.3390/plants14142159 (PMC12298763; doi:10.3390/plants14142159)
Supplement: Supplementary file 1 [file plants-14-02159-s001.zip › Table S1. Interaction analysis of various indexes of E. marginata under combined Cu-Ni stresses.xlsx]

## Sheet: Sheet1
Table S1. Interaction analysis of various indexes of E. marginata under combined Cu-Ni stresses
Indicator name	Estimated value				95% confidence interval		Multiplicative	Additive interaction
							interaction
	CK	N5	C9	N5C9	lower limit	higher limit	INTM	RERI/ICR	AP	S
root length	319.68	216.41	170.19	169.34	288.89	350.46	0.0046	-216.26	-1.28	0.44
Longer than root	748.05	553.92	489.12	465.78	584.82	911.28	0.0017	-576.25	-1.24	0.45
aboveground fresh weight	18.58	16	12.17	17.11	16.48	20.68	0.0878	-10.07	-0.59	0.57
aboveground dry weight	3.7	3.27	2.32	2.73	3.09	4.3	0.3592	-1.87	-0.68	0.31
belowground fresh weight	2.46	1.94	1.85	1.78	2.12	2.79	0.4969	-1.01	-0.57	0.2
belowground dry weight	0.45	0.38	0.35	0.36	0.36	0.55	2.7092	0.63	1.75	-0.87
plant height	54.02	48.5	53.84	52.21	49.69	58.34	0.02	-49.13	-0.94	0.5
stem diameter	4.85	4.69	5.61	5.04	4.32	5.39	0.1917	-4.26	-0.84	0.39
Chl a	842.36	938.86	911.29	536.72	760.43	924.28	0.0006	-1312.42	-2.45	0.29
Chl b	323.81	368.63	326.96	247.72	306.41	341.2	0.0021	-446.86	-1.8	0.35
CC	127.75	133.86	122.25	115.71	116.14	139.37	0.0071	-139.4	-1.2	0.45
POD	94.69	129.6	121.5	104.16	82.79	106.6	0.0066	-145.94	-1.4	0.41
SOD	930.63	908.91	947.69	862.24	895.63	965.63	0.001	-993.36	-1.15	0.46
CAT	1415.05	1435.17	1562.26	1482.96	1296.96	1533.14	0.0007	-1513.47	-1.02	0.49
RL	0.83	0.7	0.75	0.91	0.78	0.88	1.7355	0.46	0.51	-0.07
MDA	0.02	0.02	0.02	0.02	0.02	0.02	55.8824	0.98	51.68	-26.51
SS	9.61	11.45	10.42	6.18	8.61	10.61	0.0518	-14.7	-2.38	0.24
SP	9.23	7.15	7.72	4.92	8.8	9.66	0.0891	-8.95	-1.82	0.26
Pro	50.85	36.59	28.12	29.82	48.47	53.24	0.029	-33.89	-1.14	0.45
GSH	1.96	1.78	2.34	1.8	1.82	2.09	0.4324	-1.32	-0.73	0.19
Note: Estimates for each indicator at different concentrations were calculated using SPSS interaction analysis. In the multiplicative interaction analysis, the 95% CI of the logistic et al. regression product term did not contain 1, indicating a multiplicative interaction. The interaction term yielded an INTM value <1, antagonism; the interaction term INTM >1, synergy. In the additive interaction…
