# Supplementary material for: Euphorbia marginata Alleviate Heavy Metal Ni-Cu Combined Stress by Regulating the Synthesis of Signaling Factors and Flavonoid Organisms
Source: Plants (Basel). 2025 Jul 13;14(14):2159. doi: 10.3390/plants14142159 (PMC12298763; doi:10.3390/plants14142159)
Supplement: Supplementary file 1 [file plants-14-02159-s001.zip › Table S2. Pearson's correlation analysis of growth and physiological indicators of E. marginata.xlsx]

## Sheet: pValue
Table S2. Pearson's correlation analysis of growth and physiological indicators of E. marginata
pValue	rootlength	Lonthanroot	aboveground fresh weight	aboveground dry weight	belowground fresh weight	belowground dry weight	plant height	stem diameter	Chl a	Chl b	CC	POD	SOD	CAT	RL	MDA	SS	SP	Pro	GSH
rootlength	1	0.0108823	0.0538434	0.0267935	0.0067709	0.0463592	0.862112	0.180908	0.393051	0.353978	0.339895	0.101817	0.498844	0.10461	0.900905	0.000546344	0.416784	0.0108212	1.9346e-05	0.759281
Lonthanroot	0.0108823	1	0.377463	0.0987059	0.00693464	0.813935	0.335743	0.378824	0.621327	0.344924	0.0711701	0.423439	0.217896	0.0880085	0.861306	0.0117069	0.367728	0.0478817	0.00264341	0.543252
aboveground fresh weight	0.0538434	0.377463	1	0.066973	0.0540316	0.0395463	0.919657	0.162072	0.32577	0.523079	0.997278	0.0711806	0.31686	0.131427	0.110735	0.00621587	0.280055	0.919074	0.0342774	0.0295279
aboveground dry weight	0.0267935	0.0987059	0.066973	1	0.0969199	0.15792	0.441168	0.0662706	0.877937	0.531933	0.547629	0.479182	0.962805	0.0330735	0.913156	0.0249966	0.86864	0.226564	0.00456461	0.126975
belowground fresh weight	0.0067709	0.00693464	0.0540316	0.0969199	1	0.259664	0.297621	0.260185	0.571466	0.445195	0.231804	0.15823	0.177532	0.367342	0.896935	0.00194274	0.456571	0.0331153	0.00304676	0.823313
belowground dry weight	0.0463592	0.813935	0.0395463	0.15792	0.259664	1	0.552974	0.518867	0.573247	0.82157	0.607541	0.139593	0.861768	0.386945	0.568225	0.143826	0.942435	0.229096	0.117799	0.963384
plant height	0.862112	0.335743	0.919657	0.441168	0.297621	0.552974	1	0.0356901	0.982128	0.644785	0.574989	0.664079	0.519022	0.398132	0.606827	0.505698	0.819298	0.407277	0.659769	0.547601
stem diameter	0.180908	0.378824	0.162072	0.0662706	0.260185	0.518867	0.0356901	1	0.662792	0.788469	0.684756	0.314483	0.555639	0.372638	0.891723	0.134961	0.85966	0.986641	0.166635	0.1329
Chl a	0.393051	0.621327	0.32577	0.877937	0.571466	0.573247	0.982128	0.662792	1	1.47431e-05	0.0341001	0.105842	0.0386791	0.82648	0.000515431	0.746024	5.77786e-06	0.00765328	0.477234	0.25741
Chl b	0.353978	0.344924	0.523079	0.531933	0.445195	0.82157	0.644785	0.788469	1.47431e-05	1	0.0031568	0.0580826	0.0388204	0.701302	7.00931e-05	0.48126	4.64192e-07	0.0284535	0.364089	0.780149
CC	0.339895	0.0711701	0.997278	0.547629	0.231804	0.607541	0.574989	0.684756	0.0341001	0.0031568	1	0.159969	0.232262	0.537279	0.0125966	0.0956015	0.00579697	0.167378	0.247476	0.385479
POD	0.101817	0.423439	0.0711806	0.479182	0.15823	0.139593	0.664079	0.314483	0.105842	0.0580826	0.159969	1	0.619064	0.780895	0.00171936	0.143428	0.0695007	0.654025	0.11793	0.984011
SOD	0.498844	0.217896	0.31686	0.962805	0.177532	0.861768	0.519022	0.555639	0.0386791	0.0388204	0.232262	0.619064	1	0.823601	0.116349	0.696151	0.0308412	0.0136458	0.518843	0.0643209
CAT	0.10461	0.0880085	0.131427	0.0330735	0.367342	0.386945	0.398132	0.372638	0.82648	0.701302	0.537279	0.780895	0.823601	1	0.829014	0.161675	0.895197	0.787765	0.118831	0.093198
RL	0.900905	0.861306	0.110735	0.913156	0.896935	0.568225	0.606827	0.891723	0.000515431	7.00931e-05	0.0125966	0.00171936	0.116349	0.829014	1	0.806035	4.2358e-05	0.233467	0.869709	0.600471
MDA	0.000546344	0.0117069	0.00621587	0.0249966	0.00194274	0.143826	0.505698	0.134961	0.746024	0.48126	0.0956015	0.143428	0.696151	0.161675	0.806035	1	0.650643	0.093889	0.000183264	0.165042
SS	0.416784	0.367728	0.280055	0.86864	0.456571	0.942435	0.819298	0.85966	5.77786e-06	4.64192e-07	0.00579697	0.0695007	0.0308412	0.895197	4.2358e-05	0.650643	1	0.0257736	0.504632	0.408647
SP	0.0108212	0.0478817	0.919074	0.226564	0.0331153	0.229096	0.407277	0.986641	0.00765328	0.0284535	0.167378	0.654025	0.0136458	0.787765	0.233467	0.093889	0.0257736	1	0.00887673	0.25679
Pro	1.9346e-05	0.00264341	0.0342774	0.00456461	0.00304676	0.117799	0.659769	0.166635	0.477234	0.364089	0.247476	0.11793	0.518843	0.118831	0.869709	0.000183264	0.504632	0.00887673	1	0.386336
GSH	0.759281	0.543252	0.0295279	0.126975	0.823313	0.963384	0.547601	0.1329	0.25741	0.780149	0.385479	0.984011	0.0643209	0.093198	0.600471	0.165042	0.408647	0.25679	0.386336	1
