# Supplementary material for: Euphorbia marginata Alleviate Heavy Metal Ni-Cu Combined Stress by Regulating the Synthesis of Signaling Factors and Flavonoid Organisms
Source: Plants (Basel). 2025 Jul 13;14(14):2159. doi: 10.3390/plants14142159 (PMC12298763; doi:10.3390/plants14142159)
Supplement: Supplementary file 1 [file plants-14-02159-s001.zip › Table S3. Mantel test analysis of physiological indicators and genes under different Cu-Ni stresses.xlsx]

## Sheet: Mantel test
Table S3. Mantel test analysis of physiological indicators and genes under different Cu-Ni stresses
env	MAPK signaling pathway - plant		Phenylpropanoid biosynthesis		Plant-pathogen interaction		Stilbenoid,diarylheptanoid and gingerol biosynthesis		Flavonoid biosynthesis
	r	p	r	p	r	p	r	p	r	p
rootlength	0.426353	0.009	0.368649	0.021	0.277306	0.045	0.174292	0.119	0.163254	0.153
Lonthanroot	0.0229388	0.328	0.110532	0.2	0.0739527	0.276	0.000292919	0.325	-0.0411496	0.441
aboveground fresh weight	0.352737	0.054	0.263447	0.036	0.223204	0.052	0.0746397	0.281	0.0839882	0.265
aboveground dry weight	-0.0125621	0.509	0.11769	0.161	0.0945508	0.197	0.187873	0.098	0.227709	0.063
belowground fresh weight	0.396732	0.114	0.23919	0.055	0.116654	0.19	0.0440766	0.322	0.0280587	0.348
belowground dry weight	0.752947	0.03	0.258477	0.021	0.147669	0.11	-0.0780195	0.573	0.00259267	0.363
plant height	-0.201008	0.864	-0.066292	0.698	-0.0792634	0.741	-0.1447	0.831	-0.245273	0.964
stem diameter	-0.248572	0.905	-0.170203	0.962	-0.135725	0.922	-0.0608963	0.597	-0.118824	0.677
Chl a	0.287759	0.118	0.427165	0.005	0.549011	0.002	0.790263	0.002	0.753899	0.001
Chl b	0.191034	0.16	0.446724	0.002	0.517238	0.001	0.750377	0.001	0.674798	0.005
CC	0.00637686	0.432	0.137875	0.118	0.16758	0.093	0.198379	0.094	0.151487	0.188
POD	0.309239	0.031	0.505546	0.006	0.507561	0.007	0.231224	0.061	0.148727	0.169
SOD	0.0878071	0.214	0.13819	0.13	0.187764	0.078	0.365097	0.013	0.3741	0.029
CAT	-0.224955	0.928	-0.155365	0.923	-0.0909141	0.766	-0.104483	0.694	-0.103666	0.66
RL	0.211007	0.107	0.591916	0.002	0.693845	0.001	0.679075	0.001	0.623754	0.002
MDA	0.341853	0.126	0.300532	0.018	0.166673	0.105	0.0533217	0.309	0.00309128	0.419
SS	0.25635	0.157	0.489824	0.002	0.597558	0.001	0.77905	0.001	0.739954	0.005
SP	0.417148	0.007	0.530067	0.001	0.552275	0.001	0.709425	0.002	0.697097	0.003
Pro	0.278769	0.123	0.372514	0.021	0.252487	0.063	0.177037	0.119	0.126896	0.176
GSH	-0.126411	0.667	-0.0243823	0.521	-0.00800331	0.45	0.000411775	0.427	-0.0189526	0.476
