# Supplementary material for: Euphorbia marginata Alleviate Heavy Metal Ni-Cu Combined Stress by Regulating the Synthesis of Signaling Factors and Flavonoid Organisms
Source: Plants (Basel). 2025 Jul 13;14(14):2159. doi: 10.3390/plants14142159 (PMC12298763; doi:10.3390/plants14142159)
Supplement: Supplementary file 1 [file plants-14-02159-s001.zip › Table S4. Under single and combined conditions of Ni and Cu, the heavy metal contentin in soil and various parts of and plants, enrichment coefficient and transport coefficient.xlsx]

## Sheet: Cu
Under single and combined conditions of Ni and Cu, the Cu contentin in soil and various parts of and plants, enrichment coefficient and transport coefficient
Group	Cu content in the root	Cu content in the stem	Cu content in the leaves	Cu content in the soil	Enrichment coefficient	Transfer coefficient
CK	6.24±0.3301	3.85±0.3557	7.67±0.52	32.50±0.49	0.56±0.01	1.86±0.09
Cu900	23.88±1.9336	5.88±1.8567	49.37±0.62	109.35±1.36	0.72±0.03	2.33±0.15
Ni500+Cu900	26.23±0.4145	8.04±0.2551	17.61±0.54	45.14±0.93	1.15±0.05	0.99±0.01

## Sheet: Ni
Under single and combined conditions of Ni and Cu, the Ni contentin in soil and various parts of and plants, enrichment coefficient and transport coefficient
Group	Ni content in the root	Ni content in the stem	Ni content in the leaves	Ni content in the soil	Enrichment coefficient	Transfer coefficient
CK	7.23±0.34	1.82±0.35	3.67±0.61	33.38±1.26	0.38±0.02	0.76±0.06
Ni500	23.42±0.60	2.86±0.17	16.87±0.88	76.96±0.36	0.56±0.02	0.84±0.02
Ni500+Cu900	12.54±0.57	3.05±0.30	9.89±0.22	57.91±1.33	0.44±0.01	1.03±0.01
