# Supplementary material for: Euphorbia marginata Alleviate Heavy Metal Ni-Cu Combined Stress by Regulating the Synthesis of Signaling Factors and Flavonoid Organisms
Source: Plants (Basel). 2025 Jul 13;14(14):2159. doi: 10.3390/plants14142159 (PMC12298763; doi:10.3390/plants14142159)
Supplement: Supplementary file 1 [file plants-14-02159-s001.zip › Table S5. RDA.xlsx]

## Sheet: Sheet1
Analysis 'Constrained'
Simple Term Effects:
Name	Explains %	pseudo-F	P
aboveground fresh weight	12	1.4	0.286
rootlength	11.1	1.2	0.294
Longer than the root	8.5	0.9	0.4
belowground fresh weight	5.2	0.5	0.616
belowground dry weight	4.1	0.4	0.644
stem diameter	3.3	0.3	0.698
plant height	1.8	0.2	0.858

## Sheet: Sheet2
Analysis 'Constrained'
Conditional Term Effects:
Name	Explains %	pseudo-F	P
aboveground fresh weight	12	1.4	0.256
rootlength	24.5	3.5	0.044
belowground dry weight	5.7	0.8	0.458
belowground fresh weight	5.6	0.7	0.46
Longer than the root	7.5	1	0.396
plant height	2.3	0.3	0.762
stem diameter	5	0.5	0.554
